# Supplementary material for: A Point Mutation in Suppressor of Cytokine Signalling 2 (Socs2) Increases the Susceptibility to Inflammation of the Mammary Gland while Associated with Higher Body Weight and Size and Higher Milk Production in a Sheep Model
Source: PLoS Genet. 2015 Dec 11;11(12):e1005629. doi: 10.1371/journal.pgen.1005629 (PMC4676722; doi:10.1371/journal.pgen.1005629)
Supplement: S2 Table — SNP were obtained in a trio of rams (father Qq, resistant son qq and susceptible son QQ) after quality and genotype filtering. For each variation, the position on sheep genome v3.0, the dbSNP ssnumber or dbVar reference, the reference base, the alternate sequence, quality index as determined by GATK, GT:AD:GQ:PL values for susceptible son, resistant son and father and annotation as determined by SNPEff are indicated. GT:AD:GQ:PL are GATK SNP calling results and indicate respectively the genotype (0 for reference base and 1 for alternate sequence), Allelic Depth for the reference and the alternate alleles, the genotype quality and the List of Phred-scaled genotype likelihoods for the 0/0, 0/1 and 1/1 genotypes. (ODS) [file pgen.1005629.s002.ods]

## Sheet: Feuille1
Position on OAR3	dbSNP or dbVar reference	Reference base	Alternate sequence	Quality index	Susceptible son (GT:AD:GQ:PL )	Resistant son (GT:AD:GQ:PL )	Father (GT:AD:GQ:PL )	Annotation
129704550	ss1553223179	G	T	54.53	0/0:.:15:0,15,176	1/1:0,3:9:71,9,0	0/1:1,3:18:18,0,226	EFF=INTERGENIC(MODIFIER|||||||||)
129822455	ss1553223197	G	GTGGTCAAA	698.58	0/0:14,0:42:0,42,1479	1/1:0,4:12:433,12,0	0/1:6,3:99:301,0,597	EFF=INTRON(MODIFIER|||||CRADD|||rna5507|2)
129875726	ss1553223199	T	C	266.96	0/0:9,0:27:0,27,295	1/1:0,9:27:277,27,0	0/1:5,2:26:26,0,151
129937962	ss1553223201	T	G	748.9	0/0:15,0:45:0,45,536	1/1:0,15:45:544,45,0	0/1:8,8:99:241,0,213
129939545	ss1553223202	A	G	309.07	0/0:14,0:42:0,42,530	1/1:0,9:27:332,27,0	0/1:7,1:13:13,0,233
129940808	ss1553223203	G	T	830.34	0/0:7,0:21:0,21,247	1/1:1,12:15:388,15,0	0/1:6,15:99:478,0,155
129941019	ss1553223204	G	C	614.26	0/0:5,0:15:0,15,176	1/1:0,12:35:393,35,0	0/1:5,8:99:257,0,142
129942611	ss1553223205	G	GT	576.91	0/0:14,0:45:0,45,719	1/1:0,12:36:422,36,0	0/1:11,7:99:191,0,756
129943161	ss1553223206	C	T	1109.02	0/0:14,0:20:0,20,474	1/1:0,15:50:813,50,0	0/1:6,8:99:332,0,172
129943543	ss1553223207	G	A	618.9	0/0:13,0:39:0,39,467	1/1:0,17:51:602,51,0	0/1:5,2:53:53,0,155
129943748	ss1553223208	A	G	603.91	0/0:16,0:64:0,64,809	1/1:0,11:33:392,33,0	0/1:3,8:72:248,0,72
129945366	ss1553223209	C	G	3782.9	0/0:17,0:93:0,93,2257	1/1:1,10:64:2704,64,0	0/1:7,4:99:1115,0,1678
129945380	ss1553223210	AC	A	3762.9	0/0:12,0:93:0,93,2257	1/1:0,11:47:2687,47,0	0/1:11,6:99:1112,0,1730
129945382	ss1553223211	T	A	3782.9	0/0:11,0:93:0,93,2257	1/1:0,11:64:2704,64,0	0/1:11,6:99:1115,0,1697
129945412	ss1553223212	A	G	3782.9	0/0:13,0:93:0,93,2257	1/1:0,13:64:2704,64,0	0/1:12,6:99:1115,0,1660
129945452	ss1553223213	C	T	3782.9	0/0:15,0:93:0,93,2257	1/1:0,17:64:2704,64,0	0/1:8,5:99:1115,0,1659
129946052	ss1553223214	C	T	744.9	0/0:18,0:54:0,54,636	1/1:0,15:45:534,45,0	0/1:6,8:99:247,0,176
129946968	ss1553223215	CTCT	C	616.99	0/0:16,0:48:0,48,912	1/1:0,7:21:395,21,0	0/1:4,5:99:258,0,198
129947481	ss1553223216	G	A	790.9	0/0:15,0:44:0,44,512	1/1:0,16:48:583,48,0	0/1:7,8:99:244,0,213
129947518	ss1553223217	A	G	692.9	0/0:13,0:39:0,39,475	1/1:0,16:48:583,48,0	0/1:7,5:99:146,0,216
129947552	ss1553223218	G	A	1733.9	0/0:13,0:57:0,57,977	1/1:0,13:63:1346,63,0	0/1:4,5:99:424,0,375
129947560	ss1553223219	T	C	544.9	0/0:12,0:57:0,57,1206	1/1:0,13:39:447,39,0	0/1:6,5:99:134,0,522
129948031	ss1553223220	C	T	528.95	0/0:11,0:33:0,33,776	1/1:0,8:24:510,24,0	0/1:5,1:55:55,0,332
129948032	ss1553223221	G	A	528.95	0/0:11,0:33:0,33,776	1/1:0,7:24:510,24,0	0/1:5,1:55:55,0,332
129948191	ss1553223222	A	G	626.95	0/0:8,0:24:0,24,280	1/1:0,13:39:470,39,0	0/1:7,7:99:193,0,209
129948648	ss1553223223	T	C	1219.9	0/0:21,0:75:0,75,1403	1/1:0,16:59:1027,59,0	0/1:9,4:99:229,0,757
129948677	ss1553223224	T	G	1217.9	0/0:17,0:75:0,75,1403	1/1:0,13:59:1027,59,0	0/1:13,4:99:227,0,757
129948740	ss1553223225	T	A	839.9	0/0:20,0:60:0,60,706	1/1:0,15:45:536,45,0	0/1:13,11:99:340,0,422
129949918	ss1553223226	C	T	470.94	0/0:10,0:30:0,30,348	1/1:0,9:27:327,27,0	0/1:6,6:99:180,0,137
129950259	ss1553223227	A	G	595.92	0/0:7,0:30:0,30,352	1/1:0,13:39:466,39,0	0/1:7,6:99:166,0,314
129950776	ss1553223228	G	A	458.92	0/0:11,0:32:0,32,347	1/1:0,13:39:469,39,0	0/1:12,2:26:26,0,384
129952956	ss1553223229	G	A	387.01	0/0:8,0:24:0,24,261	1/1:0,8:23:228,23,0	0/1:7,7:99:195,0,204
129955704	ss1553223230	C	A	594.04	0/0:7,0:21:0,21,249	1/1:0,8:24:285,24,0	0/1:6,11:99:345,0,151
129955903	ss1553223231	A	G	763.91	0/0:11,0:33:0,33,358	1/1:0,17:51:615,51,0	0/1:3,6:74:185,0,74
129959895	ss1553223232	G	A	900.9	0/0:14,0:42:0,42,522	1/1:0,22:66:760,66,0	0/1:6,6:99:177,0,183	EFF=DOWNSTREAM(MODIFIER|||||LOC101115528|||Transcript_gene5307|),INTRON(MODIFIER|||||CRADD|||rna5507|2)
129961877	ss1553223233	T	G	524.9	0/0:18,0:54:0,54,632	1/1:0,13:39:455,39,0	0/1:8,4:99:106,0,237
129965046	ss1553223235	C	T	1003.9	0/0:20,0:60:0,60,720	1/1:0,22:66:743,66,0	0/1:10,10:99:297,0,289	EFF=INTRON(MODIFIER|||||CRADD|||rna5507|2),UPSTREAM(MODIFIER|||||LOC101115528|||Transcript_gene5307|)
129966959	ss1553223237	C	G	893.9	0/0:24,0:72:0,72,863	1/1:0,18:54:619,54,0	0/1:5,11:99:311,0,138
129996600	ss1553223242	C	T	154.19	0/0:9,0:26:0,26,549	1/1:2,5:9:123,9,0	0/1:3,4:66:66,0,188	EFF=INTRON(MODIFIER|||||CRADD|||rna5507|2)
129996601	ss1553223243	C	T	154.19	0/0:9,0:26:0,26,549	1/1:2,5:9:123,9,0	0/1:3,4:66:66,0,188
129998818	ss1553223246	TC	T	2149.91	0/0:12,0:36:0,36,894	1/1:0,19:66:1561,66,0	0/1:3,8:99:625,0,193
129998833	ss1553223247	A	G	2149.91	0/0:12,0:36:0,36,894	1/1:0,21:66:1561,66,0	0/1:3,9:99:625,0,193
130004891	ss1553223254	C	CTT	501.09	0/0:6,0:18:0,18,270	1/1:0,9:33:478,33,0	0/1:4,3:89:89,0,160
130007217	ss1553223263	T	C	2055.9	0/0:22,0:72:0,72,1356	1/1:0,16:66:1275,66,0	0/1:8,12:99:817,0,424
130007240	ss1553223264	G	C	2010.9	0/0:16,0:72:0,72,1356	1/1:0,19:66:1275,66,0	0/1:7,12:99:772,0,424
130009377	ss1553223275	TA	T	1013.91	0/0:11,0:50:0,50,1353	1/1:0,11:33:641,33,0	0/1:5,7:99:409,0,673	EFF=DOWNSTREAM(MODIFIER|||||CRADD|||rna5507|),INTERGENIC(MODIFIER|||||||||)
130009379	ss1553223276	A	T	1013.91	0/0:11,0:50:0,50,1353	1/1:0,11:33:641,33,0	0/1:4,7:99:409,0,673
130010224	ss1553223283	T	A	132.16	0/0:13,0:99:0,116,2756	1/1:0,3:9:92,9,0	0/1:2,3:75:75,0,500
130010289	ss1553223285	G	A	1265.91	0/0:15,0:80:0,80,1738	1/1:0,8:36:724,36,0	0/1:4,5:99:578,0,344
130010323	ss1553223286	G	A	1068.91	0/0:22,0:80:0,80,1219	1/1:0,10:33:632,33,0	0/1:5,10:99:473,0,211
130010393	ss1553223287	A	C	2076.9	0/0:18,0:87:0,87,2870	1/1:0,18:57:1362,57,0	0/1:8,10:99:751,0,1314
130010396	ss1553223288	T	C	2076.9	0/0:19,0:87:0,87,2870	1/1:0,19:57:1362,57,0	0/1:7,10:99:751,0,1307
130014338	ss1553223312	G	A	636.93	0/0:9,0:26:0,26,293	1/1:0,12:36:420,36,0	0/1:6,8:99:253,0,165	EFF=INTERGENIC(MODIFIER|||||||||)
130016052	ss1553223324	C	T	132.4	0/0:7,0:26:0,26,435	1/1:0,5:14:148,14,0	0/1:5,1:20:20,0,183
130017835	ss1553223325	C	T	437.38	0/0:5,0:14:0,14,152	1/1:0,8:24:268,24,0	0/1:6,7:99:205,0,162
130022013	ss1553223327	G	A	334.95	0/0:11,0:33:0,33,404	1/1:0,8:24:285,24,0	0/1:4,3:86:86,0,125
130096528	ss1553223331	C	T	940.9	0/0:14,0:42:0,42,513	1/1:0,21:62:733,62,0	0/1:8,8:99:244,0,238
130097314	ss1553223332	A	ATT	909.91	0/0:11,0:33:0,33,491	1/1:0,19:61:836,61,0	0/1:5,3:99:110,0,199
130101204	ss1553223333	C	T	281.27	0/0:10,0:30:0,30,380	1/1:0,5:15:187,15,0	0/1:3,4:88:130,0,88
130101681	ss1553223334	G	T	533.99	0/0:16,0:48:0,48,551	1/1:0,7:21:240,21,0	0/1:8,11:99:330,0,229
130102271	ss1553223335	A	G	865.58	0/0:4,0:12:0,12,153	1/1:0,19:56:625,56,0	0/1:5,9:99:276,0,115
130102298	ss1553223336	T	C	742.14	0/0:6,0:18:0,18,199	1/1:0,18:54:610,54,0	0/1:1,6:17:168,0,17
130102723	ss1553223337	G	A	453.92	0/0:11,0:33:0,33,379	1/1:0,10:30:324,30,0	0/1:4,7:99:166,0,103
130103119	ss1553223339	G	A	841.91	0/0:10,0:33:0,33,379	1/1:0,15:45:530,45,0	0/1:7,11:99:348,0,173
130103393	ss1553223340	A	G	617.9	0/0:20,0:60:0,60,735	1/1:0,14:42:511,42,0	0/1:7,5:99:143,0,219
130105346	ss1553223341	T	C	558.0	0/0:8,1:21:0,21,271	1/1:0,10:30:339,30,0	0/1:5,9:99:255,0,109
129680367	ss1553223136	C	T	904.91	1/1:0,18:54:660,54,0	0/0:12,0:36:0,36,451	0/1:10,9:99:281,0,317
129683544	ss1553223137	C	T	539.9	1/1:0,14:41:460,41,0	0/0:18,0:54:0,54,587	0/1:6,4:99:116,0,185
129684055	ss1553223138	C	A	434.99	1/1:0,8:24:288,24,0	0/0:8,0:24:0,24,298	0/1:5,7:99:183,0,142
129684339	ss1553223139	G	A	624.92	1/1:0,13:39:433,39,0	0/0:10,0:30:0,30,350	0/1:8,8:99:228,0,222
129684423	ss1553223140	T	C	832.99	1/1:0,15:45:534,45,0	0/0:7,0:21:0,21,255	0/1:8,11:99:335,0,221
129684912	ss1553223141	C	T	487.91	1/1:0,11:33:390,33,0	0/0:15,0:44:0,44,525	0/1:12,5:99:134,0,383
129685003	ss1553223142	A	G	527.9	1/1:0,14:42:483,42,0	0/0:15,0:45:0,45,540	0/1:7,3:81:81,0,223
129685199	ss1553223143	T	C	851.9	1/1:0,18:54:646,54,0	0/0:18,0:54:0,54,613	0/1:5,8:99:242,0,143
129685430	ss1553223144	T	C	293.95	1/1:0,8:24:280,24,0	0/0:19,0:57:0,57,651	0/1:6,2:50:50,0,196
129685534	ss1553223145	A	G	1023.9	1/1:0,22:66:803,66,0	0/0:23,0:68:0,68,807	0/1:7,10:99:257,0,213
129685737	ss1553223146	C	T	2028.9	1/1:0,17:78:1224,78,0	0/0:15,0:87:0,87,1327	0/1:10,13:99:841,0,812
129685797	ss1553223147	G	A	1983.9	1/1:0,18:78:1224,78,0	0/0:14,0:87:0,87,1327	0/1:8,13:99:796,0,812
129685859	ss1553223148	A	AG	3248.93	1/1:0,17:99:1907,111,0	0/0:9,0:27:0,27,366	0/1:6,12:99:1378,0,138
129685953	ss1553223149	G	A	545.91	1/1:0,12:36:400,36,0	0/0:12,0:36:0,36,428	0/1:4,6:99:182,0,116
129689568	ss1553223150	A	G	402.91	1/1:0,11:31:327,31,0	0/0:9,0:36:0,36,703	0/1:6,4:99:112,0,391
129689574	ss1553223151	T	C	993.91	1/1:0,13:39:748,39,0	0/0:11,0:33:0,33,379	0/1:6,5:99:282,0,179
129690007	ss1553223152	T	C	231.49	1/1:0,8:24:264,24,0	0/0:10,0:30:0,30,366	0/1:11,1:2:2,0,326
129694259	ss1553223153	G	A	625.9	1/1:1,16:45:544,45,0	0/0:13,0:39:0,39,459	0/1:9,6:99:118,0,266
129695006	ss1553223154	G	A	557.91	1/1:0,12:36:438,36,0	0/0:15,0:56:0,56,896	0/1:12,6:99:156,0,344
129695037	ss1553223155	G	A	1190.9	1/1:0,14:42:901,42,0	0/0:15,0:45:0,45,686	0/1:8,6:99:326,0,500
129697165	ss1553223156	T	TAA	610.66	1/1:0,7:21:367,21,0	0/0:4,0:12:0,12,209	0/1:6,6:99:279,0,279
129697503	ss1553223157	C	T	410.99	1/1:0,8:24:274,24,0	0/0:8,0:24:0,24,268	0/1:5,6:99:173,0,137
129697630	ss1553223158	G	T	584.93	1/1:0,9:27:305,27,0	0/0:12,0:36:0,36,421	0/1:5,10:99:316,0,120
129698922	ss1553223159	G	C	121.15	1/1:0,2:6:73,6,0	0/0:9,0:27:0,27,329	0/1:3,3:82:82,0,89
129699140	ss1553223160	C	G	568.93	1/1:0,10:30:360,30,0	0/0:10,0:30:0,30,364	0/1:9,8:99:245,0,272
129699236	ss1553223161	T	C	489.93	1/1:0,9:27:324,27,0	0/0:13,0:39:0,39,459	0/1:7,7:99:202,0,205
129702797	ss1553223162	G	A	561.9	1/1:0,13:37:398,37,0	0/0:16,0:87:0,87,2093	0/1:7,7:99:200,0,813
129702830	ss1553223163	C	T	1725.9	1/1:0,10:65:1108,65,0	0/0:14,0:42:0,42,500	0/1:7,6:99:654,0,188
129702874	ss1553223164	C	T	1490.9	1/1:0,12:64:978,64,0	0/0:15,0:75:0,75,1536	0/1:8,7:99:549,0,668
129702880	ss1553223165	T	C	1811.9	1/1:0,12:67:1213,67,0	0/0:16,0:48:0,48,526	0/1:7,5:99:635,0,176
129703015	ss1553223166	G	A	436.91	1/1:0,13:39:442,39,0	0/0:13,0:39:0,39,460	0/1:11,2:31:31,0,338
129703062	ss1553223167	A	C	467.91	1/1:0,11:33:380,33,0	0/0:13,0:39:0,39,467	0/1:10,5:99:124,0,307
129703272	ss1553223168	C	T	647.96	1/1:0,15:45:522,45,0	0/0:8,0:23:0,23,253	0/1:3,5:84:162,0,84
129703426	ss1553223169	A	C	672.96	1/1:0,14:42:477,42,0	0/0:8,0:23:0,23,246	0/1:10,8:99:232,0,310
129703505	ss1553223170	G	C	715.93	1/1:0,12:36:441,36,0	0/0:9,0:27:0,27,331	0/1:7,11:99:311,0,203
129703835	ss1553223171	C	T	727.9	1/1:0,14:42:494,42,0	0/0:14,0:50:0,50,968	0/1:9,10:99:270,0,457
129703864	ss1553223172	A	G	1633.9	1/1:0,13:60:940,60,0	0/0:13,0:38:0,38,625	0/1:5,12:99:730,0,153
129703916	ss1553223173	G	A	3382.9	1/1:0,12:63:1876,63,0	0/0:15,0:76:0,76,2232	0/1:4,11:99:1543,0,703
129703923	ss1553223174	A	G	3308.9	1/1:0,11:63:1876,63,0	0/0:13,0:76:0,76,2232	0/1:5,11:99:1469,0,774
129703959	ss1553223175	G	A	3382.9	1/1:0,10:63:1876,63,0	0/0:10,0:76:0,76,2232	0/1:4,10:99:1543,0,664
129704154	ss1553223176	C	CT	458.95	1/1:0,8:24:325,24,0	0/0:11,0:33:0,33,448	0/1:6,5:99:170,0,211
129704244	ss1553223177	C	T	160.6	1/1:0,4:12:150,12,0	0/0:9,0:26:0,26,298	0/1:6,2:46:46,0,188
129704436	ss1553223178	G	C	325.25	1/1:0,5:15:176,15,0	0/0:13,0:48:0,48,529	0/1:5,7:99:185,0,188
129704618	ss1553223180	G	C	464.34	1/1:0,5:15:309,15,0	0/0:6,0:21:0,21,445	0/1:4,3:99:191,0,275
129704619	ss1553223181	G	A	464.34	1/1:0,5:15:309,15,0	0/0:7,0:21:0,21,445	0/1:4,3:99:191,0,275
129704877	ss1553223182	G	A	809.9	1/1:0,18:54:608,54,0	0/0:18,0:54:0,54,612	0/1:5,8:99:238,0,120
129704985	ss1553223183	C	A	792.9	1/1:0,16:48:584,48,0	0/0:15,0:51:0,51,641	0/1:5,8:99:245,0,148
129705117	ss1553223184	A	C	557.92	1/1:0,13:39:472,39,0	0/0:10,0:30:0,30,352	0/1:4,5:99:122,0,103
129705739	ss1553223185	T	C	1716.9	1/1:0,19:57:1347,57,0	0/0:13,0:39:0,39,900	0/1:12,7:99:406,0,796
129705740	ss1553223186	G	A	1716.9	1/1:0,19:57:1347,57,0	0/0:13,0:39:0,39,900	0/1:12,7:99:406,0,807
129705837	ss1553223187	G	T	1912.9	1/1:0,15:51:1476,51,0	0/0:14,0:42:0,42,514	0/1:7,7:99:473,0,204
129705840	ss1553223188	A	ACTT	1133.9	1/1:0,17:51:924,51,0	0/0:15,0:45:0,45,1317	0/1:8,5:99:246,0,602
129705998	ss1553223189	G	C	940.99	1/1:0,6:21:394,21,0	0/0:13,0:51:0,51,977	0/1:5,9:99:583,0,364
129706023	ss1553223190	T	C	940.99	1/1:0,6:21:394,21,0	0/0:15,0:51:0,51,977	0/1:7,9:99:583,0,364
129706142	ss1553223191	C	G	457.08	1/1:0,6:18:202,18,0	0/0:15,0:45:0,45,551	0/1:11,11:99:291,0,341
129706400	ss1553223192	G	T	965.93	1/1:0,20:60:718,60,0	0/0:9,0:27:0,27,323	0/1:7,9:99:284,0,184
129707119	ss1553223193	C	CT	729.05	1/1:1,17:19:530,19,0	0/0:16,0:48:0,48,529	0/1:6,8:99:235,0,166
129707656	ss1553223194	G	A	1320.9	1/1:0,11:54:929,54,0	0/0:19,0:84:0,84,1985	0/1:6,8:99:428,0,484
129707703	ss1553223195	G	T	1320.9	1/1:0,14:54:929,54,0	0/0:17,0:84:0,84,1985	0/1:10,5:99:428,0,521
129722200	ss1553223196	C	T	664.9	1/1:0,14:42:498,42,0	0/0:20,0:60:0,60,727	0/1:10,8:99:203,0,318	EFF=NON_SYNONYMOUS_CODING(MODERATE|MISSENSE|Cgc/Tgc|R96C||SOCS2|||rna5506|)
129835300	ss1553223198	A	G	685.9	1/1:0,16:48:528,48,0	0/0:14,0:42:0,42,473	0/1:10,7:99:194,0,268	EFF=INTRON(MODIFIER|||||CRADD|||rna5507|2)
129927538	ss1553223200	A	C	591.91	1/1:0,11:33:398,33,0	0/0:21,0:63:0,63,762	0/1:4,7:99:230,0,117
129964954	ss1553223234	C	A	934.91	1/1:0,18:54:666,54,0	0/0:12,0:35:0,35,414	0/1:6,10:99:305,0,168	EFF=INTRON(MODIFIER|||||CRADD|||rna5507|2),UPSTREAM(MODIFIER|||||LOC101115528|||Transcript_gene5307|)
129966391	ss1553223236	A	G	694.75	1/1:0,11:33:383,33,0	0/0:13,0:39:0,39,451	0/1:1,11:1:346,0,1
129967694	ss1553223238	C	T	693.9	1/1:0,13:39:482,39,0	0/0:16,0:48:0,48,550	0/1:6,8:99:248,0,172
129970131	ss1553223239	C	T	791.9	1/1:0,15:45:554,45,0	0/0:14,0:42:0,42,516	0/1:6,9:99:274,0,170	EFF=INTRON(MODIFIER|||||CRADD|||rna5507|2)
129970219	ss1553223240	C	A	552.9	1/1:0,13:38:438,38,0	0/0:15,0:45:0,45,519	0/1:7,5:99:151,0,201
129996126	ss1553223241	C	G	955.9	1/1:0,20:60:723,60,0	0/0:15,0:44:0,44,528	0/1:8,9:99:269,0,233
129997342	ss1553223244	C	T	419.93	1/1:0,9:27:318,27,0	0/0:20,0:60:0,60,690	0/1:8,5:99:138,0,233
129998671	ss1553223245	G	A	1064.9	1/1:0,24:72:878,72,0	0/0:15,0:45:0,45,541	0/1:5,7:99:223,0,151
129998931	ss1553223248	G	A	692.9	1/1:0,17:51:589,51,0	0/0:18,0:54:0,54,656	0/1:7,6:99:140,0,220
129999502	ss1553223249	A	C	717.93	1/1:0,9:27:338,27,0	0/0:29,0:86:0,86,1032	0/1:9,13:99:416,0,272
129999973	ss1553223250	C	T	156.21	1/1:0,4:12:143,12,0	0/0:3,0:12:0,12,209	0/1:6,2:48:48,0,318
129999987	ss1553223251	A	G	368.21	1/1:0,3:12:250,12,0	0/0:4,0:12:0,12,115	0/1:5,3:99:153,0,110
130001214	ss1553223252	G	GT	373.09	1/1:0,6:18:242,18,0	0/0:10,0:30:0,30,424	0/1:5,5:99:167,0,182
130002966	ss1553223253	C	T	582.91	1/1:0,10:30:363,30,0	0/0:16,0:48:0,48,563	0/1:10,9:99:256,0,285
130005213	ss1553223255	CTTT	C	333.21	1/1:0,4:12:193,12,0	0/0:4,0:12:0,12,147	0/1:2,4:70:175,0,70
130005799	ss1553223256	A	G	1275.91	1/1:0,13:45:943,45,0	0/0:8,0:33:0,33,634	0/1:10,6:99:369,0,671
130005816	ss1553223257	T	C	1275.91	1/1:0,14:45:943,45,0	0/0:11,0:33:0,33,634	0/1:11,6:99:369,0,671
130006107	ss1553223258	C	T	573.91	1/1:0,14:42:507,42,0	0/0:11,0:33:0,33,407	0/1:8,4:99:103,0,264
130006146	ss1553223259	A	C	569.91	1/1:0,13:39:486,39,0	0/0:12,0:36:0,36,428	0/1:5,4:99:120,0,164
130006331	ss1553223260	T	C	716.9	1/1:0,15:45:523,45,0	0/0:19,0:57:0,57,670	0/1:5,8:99:230,0,142
130006487	ss1553223261	G	A	1134.9	1/1:0,27:81:940,81,0	0/0:19,0:57:0,57,683	0/1:12,8:99:231,0,375
130006832	ss1553223262	A	G	867.9	1/1:0,15:45:527,45,0	0/0:13,0:39:0,39,459	0/1:4,12:99:377,0,104
130007558	ss1553223265	A	G	494.94	1/1:0,9:27:282,27,0	0/0:10,0:29:0,29,297	0/1:7,10:99:249,0,134
130008210	ss1553223266	G	A	295.19	1/1:0,6:18:214,18,0	0/0:7,0:20:0,20,216	0/1:3,4:94:117,0,94
130008272	ss1553223267	A	T	1334.93	1/1:0,5:27:912,27,0	0/0:9,0:33:0,33,1534	0/1:4,5:99:459,0,1175
130008273	ss1553223268	A	T	1334.93	1/1:0,5:27:912,27,0	0/0:10,0:33:0,33,1534	0/1:4,5:99:459,0,1175
130008281	ss1553223269	A	T	1334.93	1/1:0,5:27:912,27,0	0/0:10,0:33:0,33,1534	0/1:6,3:99:459,0,1175
130008300	ss1553223270	C	A	1334.93	1/1:0,9:27:912,27,0	0/0:8,0:33:0,33,1534	0/1:10,3:99:459,0,1175
130008307	ss1553223271	G	A	1334.93	1/1:0,7:27:912,27,0	0/0:8,0:33:0,33,1534	0/1:10,3:99:459,0,1175
130009096	ss1553223272	T	C	325.45	1/1:0,9:13:326,13,0	0/0:15,0:59:0,59,1067	0/1:3,3:35:35,0,149	EFF=UTR_3_PRIME(MODIFIER|||||CRADD|||rna5507|3)
130009121	ss1553223273	A	G	749.94	1/1:2,10:25:645,25,0	0/0:17,0:50:0,50,560	0/1:3,3:52:141,0,52
130009374	ss1553223274	C	T	1052.9	1/1:0,11:50:748,50,0	0/0:10,0:42:0,42,1341	0/1:8,6:99:341,0,868	EFF=DOWNSTREAM(MODIFIER|||||CRADD|||rna5507|),INTERGENIC(MODIFIER|||||||||)
130009415	ss1553223277	C	A	1052.9	1/1:0,11:50:748,50,0	0/0:10,0:42:0,42,1341	0/1:6,5:99:341,0,868
130009487	ss1553223278	G	A	796.9	1/1:0,17:51:586,51,0	0/0:15,0:45:0,45,539	0/1:6,8:99:247,0,171
130009715	ss1553223279	T	C	2149.95	1/1:0,13:48:1407,48,0	0/0:8,0:24:0,24,277	0/1:8,6:99:779,0,234
130009722	ss1553223280	C	T	1797.9	1/1:0,12:45:1179,45,0	0/0:8,0:57:0,57,1475	0/1:7,8:99:655,0,1022
130009734	ss1553223281	G	T	1797.9	1/1:0,15:45:1179,45,0	0/0:11,0:57:0,57,1475	0/1:9,9:99:655,0,1062
130009770	ss1553223282	G	T	2492.9	1/1:0,15:60:1467,60,0	0/0:15,0:45:0,45,538	0/1:8,15:99:1062,0,211
130010065	nssv3761962	CAGTCTCCTCATTTGTAGAGTGAGGCAATGACTCTCCTCACCTCCAAGATATTTGTGACAAGTGAAAGAATGTCTGCCA	C	375.26	1/1:0,5:15:370,15,0	0/0:9,0:35:0,35,720	0/1:3,1:41:41,0,309
130010282	ss1553223284	T	C	511.91	1/1:0,15:45:515,45,0	0/0:8,0:36:0,36,1006	0/1:6,2:33:33,0,809
130010404	ss1553223289	T	A	2454.9	1/1:0,19:84:1636,84,0	0/0:18,0:81:0,81,2695	0/1:8,7:99:855,0,1413
130010474	ss1553223290	A	G	2454.9	1/1:0,15:84:1636,84,0	0/0:11,0:81:0,81,2695	0/1:7,10:99:855,0,1413
130010475	ss1553223291	C	T	2454.9	1/1:0,15:84:1636,84,0	0/0:11,0:81:0,81,2695	0/1:7,10:99:855,0,1413
130010567	ss1553223292	T	C	651.91	1/1:0,12:36:432,36,0	0/0:13,0:39:0,39,433	0/1:2,8:42:256,0,42
130010613	ss1553223293	A	C	1520.91	1/1:1,15:31:946,31,0	0/0:9,0:39:0,39,734	0/1:2,9:99:611,0,110
130010619	ss1553223294	A	C	1520.91	1/1:0,11:31:946,31,0	0/0:8,0:39:0,39,734	0/1:2,9:99:611,0,110
130010875	ss1553223295	C	A	468.91	1/1:0,12:36:438,36,0	0/0:19,0:57:0,57,692	0/1:12,3:67:67,0,373
130010912	ss1553223296	A	T	595.9	1/1:0,13:38:433,38,0	0/0:20,0:60:0,60,699	0/1:12,7:99:199,0,389
130011059	ss1553223297	G	A	674.9	1/1:0,15:45:532,45,0	0/0:21,0:62:0,62,729	0/1:5,6:99:179,0,140
130011537	ss1553223298	G	A	997.99	1/1:0,8:24:542,24,0	0/0:8,0:24:0,24,579	0/1:7,8:99:492,0,470
130011542	ss1553223299	G	A	997.99	1/1:0,8:24:542,24,0	0/0:8,0:24:0,24,579	0/1:8,8:99:492,0,470
130011622	ss1553223300	G	A	1589.08	1/1:0,3:18:626,18,0	0/0:13,0:48:0,48,2027	0/1:8,6:99:999,0,777
130011643	ss1553223301	C	CAA	1560.08	1/1:0,4:18:626,18,0	0/0:13,0:48:0,48,2027	0/1:6,7:99:970,0,778
130011654	ss1553223302	G	A	1562.08	1/1:0,4:18:626,18,0	0/0:14,0:48:0,48,2027	0/1:5,9:99:972,0,778
130011674	ss1553223303	C	T	1459.08	1/1:0,6:18:626,18,0	0/0:13,0:48:0,48,2027	0/1:2,7:99:869,0,778
130011732	ss1553223304	C	T	1353.96	1/1:0,8:30:636,30,0	0/0:5,0:24:0,24,457	0/1:4,11:99:754,0,292
130011744	ss1553223305	G	C	1353.96	1/1:0,9:30:636,30,0	0/0:8,0:24:0,24,457	0/1:4,12:99:754,0,292
130011820	ss1553223306	T	C	910.9	1/1:0,15:45:535,45,0	0/0:20,0:59:0,59,682	0/1:5,13:99:412,0,124
130012050	ss1553223307	T	C	199.47	1/1:0,4:15:155,15,0	0/0:3,0:9:0,9,100	0/1:5,3:79:79,0,159
130012600	ss1553223308	A	G	508.08	1/1:0,6:18:225,18,0	0/0:12,0:36:0,36,428	0/1:11,11:99:319,0,319
130012890	ss1553223309	G	A	607.93	1/1:0,12:36:431,36,0	0/0:9,0:27:0,27,307	0/1:9,7:99:213,0,271
130013343	ss1553223310	A	G	377.98	1/1:0,9:26:295,26,0	0/0:8,0:24:0,24,285	0/1:4,4:99:119,0,114
130013945	ss1553223311	A	T	486.98	1/1:0,9:27:316,27,0	0/0:8,0:23:0,23,265	0/1:4,7:99:207,0,114
130014470	ss1553223313	A	G	665.93	1/1:0,15:45:543,45,0	0/0:9,0:27:0,27,329	0/1:3,5:90:159,0,90	EFF=INTERGENIC(MODIFIER|||||||||)
130014882	ss1553223314	A	G	771.9	1/1:0,21:63:737,63,0	0/0:15,0:43:0,43,473	0/1:7,3:71:71,0,223
130014915	ss1553223315	T	A	3585.9	1/1:0,19:90:2895,90,0	0/0:14,0:42:0,42,765	0/1:4,4:99:727,0,238
130014922	ss1553223316	T	C	2785.9	1/1:0,21:87:2239,87,0	0/0:15,0:45:0,45,1215	0/1:4,4:99:583,0,344
130014928	ss1553223317	TG	T	1918.9	1/1:0,19:72:1517,72,0	0/0:18,0:54:0,54,1665	0/1:4,5:99:438,0,418
130014958	ss1553223318	C	A	998.9	1/1:0,23:68:792,68,0	0/0:20,0:78:0,78,2276	0/1:4,8:99:243,0,488
130015263	ss1553223319	A	T	815.9	1/1:0,18:54:634,54,0	0/0:14,0:63:0,63,1087	0/1:6,8:99:218,0,369
130015288	ss1553223320	G	A	1608.9	1/1:0,17:60:1241,60,0	0/0:17,0:51:0,51,599	0/1:6,6:99:404,0,174
130015556	ss1553223321	A	G	591.91	1/1:0,13:39:425,39,0	0/0:6,0:36:0,36,470	0/1:5,7:99:203,0,295
130015587	ss1553223322	A	C	1202.93	1/1:0,13:51:892,51,0	0/0:9,0:27:0,27,303	0/1:6,4:99:347,0,156
130015859	ss1553223323	C	T	542.91	1/1:0,12:36:419,36,0	0/0:16,0:48:0,48,564	0/1:11,6:99:160,0,352
130018555	ss1553223326	C	G	300.99	1/1:0,8:24:265,24,0	0/0:8,0:24:0,24,260	0/1:7,3:72:72,0,205
130023596	ss1553223328	C	G	825.9	1/1:0,14:42:502,42,0	0/0:20,0:60:0,60,686	0/1:2,12:36:360,0,36
130023838	ss1553223329	CTG	C	1445.93	1/1:3,19:10:945,10,0	0/0:20,0:99:0,112,1846	0/1:17,10:99:536,0,1249
130039879	ss1553223330	AT	A	179.34	1/1:0,6:18:192,18,0	0/0:3,0:9:0,9,100	0/1:3,1:22:22,0,65
130102838	ss1553223338	G	A	262.99	1/1:0,7:21:248,21,0	0/0:12,0:66:0,66,747	0/1:5,3:51:51,0,317
