# Supplementary material for: A Point Mutation in Suppressor of Cytokine Signalling 2 (Socs2) Increases the Susceptibility to Inflammation of the Mammary Gland while Associated with Higher Body Weight and Size and Higher Milk Production in a Sheep Model
Source: PLoS Genet. 2015 Dec 11;11(12):e1005629. doi: 10.1371/journal.pgen.1005629 (PMC4676722; doi:10.1371/journal.pgen.1005629)
Supplement: S1 File — (XLSM) [file pgen.1005629.s005.xlsm]

## Sheet: Raw_data_fig5
ANL	socs2	year_of_birth	sire	weight	period
120181	C C	2011	1	64000	10: 860-d
120181	C C	2011	1	63200	11: 920-d
120181	C C	2011	1	68700	12: 3rd Lambing
120181	C C	2011	1	2400	1: Birth
120181	C C	2011	1	11300	2: Sevrage
120181	C C	2011	1	20100	3: 70-Day
120181	C C	2011	1	24700	4: 100-Day
120181	C C	2011	1	47000	5: 250-Day
120181	C C	2011	1	56500	6: 1st Lambing
120181	C C	2011	1	58200	7: 480-d
120181	C C	2011	1	49500	8: 530-d
120181	C C	2011	1	67400	9: 2nd Lambing
120302	T T	2011	1	3000	1: Birth
120302	T T	2011	1	13900	2: Sevrage
120302	T T	2011	1	21400	3: 70-Day
120302	T T	2011	1	29000	4: 100-Day
120302	T T	2011	1	54300	5: 250-Day
120302	T T	2011	1	72200	6: 1st Lambing
120302	T T	2011	1	74900	7: 480-d
120302	T T	2011	1	66200	8: 530-d
120332	C T	2011	1	87100	10: 860-d
120332	C T	2011	1	81000	11: 920-d
120332	C T	2011	1	94000	12: 3rd Lambing
120332	C T	2011	1	3700	1: Birth
120332	C T	2011	1	15000	2: Sevrage
120332	C T	2011	1	25300	3: 70-Day
120332	C T	2011	1	32000	4: 100-Day
120332	C T	2011	1	56200	5: 250-Day
120332	C T	2011	1	68800	7: 480-d
120332	C T	2011	1	57800	8: 530-d
120332	C T	2011	1	82900	9: 2nd Lambing
120190	T T	2011	2	75100	10: 860-d
120190	T T	2011	2	77200	11: 920-d
120190	T T	2011	2	79100	12: 3rd Lambing
120190	T T	2011	2	4000	1: Birth
120190	T T	2011	2	14600	2: Sevrage
120190	T T	2011	2	21700	3: 70-Day
120190	T T	2011	2	30400	4: 100-Day
120190	T T	2011	2	50400	5: 250-Day
120190	T T	2011	2	60300	6: 1st Lambing
120190	T T	2011	2	63200	7: 480-d
120190	T T	2011	2	60300	8: 530-d
120190	T T	2011	2	75400	9: 2nd Lambing
120191	C T	2011	2	75500	10: 860-d
120191	C T	2011	2	75900	11: 920-d
120191	C T	2011	2	84000	12: 3rd Lambing
120191	C T	2011	2	4000	1: Birth
120191	C T	2011	2	14700	2: Sevrage
120191	C T	2011	2	22600	3: 70-Day
120191	C T	2011	2	30200	4: 100-Day
120191	C T	2011	2	51800	5: 250-Day
120191	C T	2011	2	65200	6: 1st Lambing
120191	C T	2011	2	67900	7: 480-d
120191	C T	2011	2	63100	8: 530-d
120191	C T	2011	2	80100	9: 2nd Lambing
120334	C C	2011	2	4000	1: Birth
120334	C C	2011	2	15200	2: Sevrage
120334	C C	2011	2	24500	3: 70-Day
120334	C C	2011	2	30800	4: 100-Day
120334	C C	2011	2	57600	5: 250-Day
120334	C C	2011	2	71100	6: 1st Lambing
120334	C C	2011	2	70000	7: 480-d
120334	C C	2011	2	62800	8: 530-d
130067	C C	2012	2	73460	11: 920-d
130067	C C	2012	2	3600	1: Birth
130067	C C	2012	2	18300	2: Sevrage
130067	C C	2012	2	27900	3: 70-Day
130067	C C	2012	2	31500	4: 100-Day
130067	C C	2012	2	56400	5: 250-Day
130067	C C	2012	2	65500	6: 1st Lambing
130067	C C	2012	2	77500	7: 480-d
130067	C C	2012	2	70600	8: 530-d
130067	C C	2012	2	79600	9: 2nd Lambing
130133	T T	2012	2	3600	1: Birth
130133	T T	2012	2	13700	2: Sevrage
130133	T T	2012	2	25200	3: 70-Day
130133	T T	2012	2	30700	4: 100-Day
130133	T T	2012	2	58100	5: 250-Day
130133	T T	2012	2	74000	6: 1st Lambing
130133	T T	2012	2	59000	7: 480-d
130343	C T	2012	2	4100	1: Birth
130343	C T	2012	2	17400	2: Sevrage
130343	C T	2012	2	29200	3: 70-Day
130343	C T	2012	2	28600	4: 100-Day
130343	C T	2012	2	55700	5: 250-Day
130343	C T	2012	2	68400	6: 1st Lambing
130343	C T	2012	2	79200	7: 480-d
130343	C T	2012	2	70400	8: 530-d
111037	T T	2010	3	76600	10: 860-d
111037	T T	2010	3	69200	11: 920-d
111037	T T	2010	3	93000	12: 3rd Lambing
111037	T T	2010	3	4000	1: Birth
111037	T T	2010	3	15600	2: Sevrage
111037	T T	2010	3	24400	3: 70-Day
111037	T T	2010	3	30300	4: 100-Day
111037	T T	2010	3	55000	5: 250-Day
111037	T T	2010	3	70100	6: 1st Lambing
111037	T T	2010	3	67600	7: 480-d
111037	T T	2010	3	59500	8: 530-d
111037	T T	2010	3	76500	9: 2nd Lambing
111165	C T	2010	3	69900	10: 860-d
111165	C T	2010	3	62300	11: 920-d
111165	C T	2010	3	70500	12: 3rd Lambing
111165	C T	2010	3	2000	1: Birth
111165	C T	2010	3	13400	2: Sevrage
111165	C T	2010	3	19700	3: 70-Day
111165	C T	2010	3	25400	4: 100-Day
111165	C T	2010	3	48200	5: 250-Day
111165	C T	2010	3	61500	6: 1st Lambing
111165	C T	2010	3	57600	7: 480-d
111165	C T	2010	3	53900	8: 530-d
111165	C T	2010	3	66700	9: 2nd Lambing
120068	C C	2011	3	84900	10: 860-d
120068	C C	2011	3	3700	1: Birth
120068	C C	2011	3	14200	2: Sevrage
120068	C C	2011	3	24500	3: 70-Day
120068	C C	2011	3	32000	4: 100-Day
120068	C C	2011	3	55000	5: 250-Day
120068	C C	2011	3	68700	6: 1st Lambing
120068	C C	2011	3	68000	7: 480-d
120068	C C	2011	3	60600	8: 530-d
120068	C C	2011	3	74500	9: 2nd Lambing
111046	C C	2010	4	75900	10: 860-d
111046	C C	2010	4	65900	11: 920-d
111046	C C	2010	4	82600	12: 3rd Lambing
111046	C C	2010	4	3500	1: Birth
111046	C C	2010	4	14600	2: Sevrage
111046	C C	2010	4	19100	3: 70-Day
111046	C C	2010	4	26700	4: 100-Day
111046	C C	2010	4	50800	5: 250-Day
111046	C C	2010	4	64800	6: 1st Lambing
111046	C C	2010	4	65900	7: 480-d
111046	C C	2010	4	54900	8: 530-d
111046	C C	2010	4	73500	9: 2nd Lambing
111112	C T	2010	4	78900	10: 860-d
111112	C T	2010	4	74000	11: 920-d
111112	C T	2010	4	88700	12: 3rd Lambing
111112	C T	2010	4	3700	1: Birth
111112	C T	2010	4	13000	2: Sevrage
111112	C T	2010	4	19400	3: 70-Day
111112	C T	2010	4	27200	4: 100-Day
111112	C T	2010	4	54600	5: 250-Day
111112	C T	2010	4	72800	6: 1st Lambing
111112	C T	2010	4	69600	7: 480-d
111112	C T	2010	4	57700	8: 530-d
111112	C T	2010	4	81600	9: 2nd Lambing
111304	T T	2010	4	80600	10: 860-d
111304	T T	2010	4	75900	11: 920-d
111304	T T	2010	4	88700	12: 3rd Lambing
111304	T T	2010	4	4200	1: Birth
111304	T T	2010	4	15300	2: Sevrage
111304	T T	2010	4	23500	3: 70-Day
111304	T T	2010	4	30100	4: 100-Day
111304	T T	2010	4	59000	5: 250-Day
111304	T T	2010	4	70400	6: 1st Lambing
111304	T T	2010	4	68500	7: 480-d
111304	T T	2010	4	61300	8: 530-d
111304	T T	2010	4	81200	9: 2nd Lambing
111143	C C	2010	5	71100	10: 860-d
111143	C C	2010	5	63200	11: 920-d
111143	C C	2010	5	80800	12: 3rd Lambing
111143	C C	2010	5	2800	1: Birth
111143	C C	2010	5	14200	2: Sevrage
111143	C C	2010	5	20000	3: 70-Day
111143	C C	2010	5	29100	4: 100-Day
111143	C C	2010	5	52900	5: 250-Day
111143	C C	2010	5	69500	6: 1st Lambing
111143	C C	2010	5	69400	7: 480-d
111143	C C	2010	5	55100	8: 530-d
111143	C C	2010	5	71300	9: 2nd Lambing
111018	C T	2010	6	70500	10: 860-d
111018	C T	2010	6	63200	11: 920-d
111018	C T	2010	6	79300	12: 3rd Lambing
111018	C T	2010	6	2800	1: Birth
111018	C T	2010	6	12000	2: Sevrage
111018	C T	2010	6	22200	3: 70-Day
111018	C T	2010	6	30200	4: 100-Day
111018	C T	2010	6	50000	5: 250-Day
111018	C T	2010	6	64200	6: 1st Lambing
111018	C T	2010	6	64000	7: 480-d
111018	C T	2010	6	53500	8: 530-d
111018	C T	2010	6	75500	9: 2nd Lambing
111242	T T	2010	6	103400	10: 860-d
111242	T T	2010	6	95400	11: 920-d
111242	T T	2010	6	118600	12: 3rd Lambing
111242	T T	2010	6	4300	1: Birth
111242	T T	2010	6	13100	2: Sevrage
111242	T T	2010	6	22000	3: 70-Day
111242	T T	2010	6	29500	4: 100-Day
111242	T T	2010	6	61400	5: 250-Day
111242	T T	2010	6	85900	6: 1st Lambing
111242	T T	2010	6	89700	7: 480-d
111242	T T	2010	6	81100	8: 530-d
111242	T T	2010	6	98800	9: 2nd Lambing

## Sheet: Raw_data_fig6
ANL	socs2	year_of_birth	sire	M1	M2	M3	M4	M5	M6	M7	M8	M9	M10	M11	M12	M13	M14
120181	C C	2011	1	105	122	68	71	26	41	18	22	14	24	82	23	22	26
120302	T T	2011	1	104	126	73	76	29	47	19	21	16	22	96	26	22	28
120332	C T	2011	1	106	130	71	77	28	45	16	18	15	26	87	25	20	26
120190	T T	2011	2	104	127	78	81	30	49	18	19	14	22	87	24	21	29
120191	C T	2011	2	106	128	73	77	30	45	15	20	13	23	84	23	21	27
120334	C C	2011	2	104	121	73	78	29	26	17	19	13	22	87	24	21	24
130067	C C	2012	2	100	118	67	69	29	39	18	20	15	22	81	22	19	24
130133	T T	2012	2	104	117	70	77	31	47	17	19	15	20	86	22	21	27
130343	C T	2012	2	107	122	69	73	30	44	17	20	14	23	88	22	21	27
111037	T T	2010	3	104	126	73	77	28	47	18	19	16	21	84	30	21	24
111165	C T	2010	3	106	129	68	70	26	43	17	20	15	23	87	19	19	27
120068	C C	2011	3	104	128	70	75	26	44	18	19	14	24	84	27	20	25
111046	C C	2010	4	115	133	69	70	28	42	18	22	15	26	87	24	21	24
111112	C T	2010	4	118	141	75	80	30	45	18	23	17	26	95	22	21	29
111304	T T	2010	4	116	138	75	77	29	48	22	26	17	25	96	22	21	29
111143	C C	2010	5	.	.	.	.	.	.	.	.	.	.	.	.	.	.
111018	C T	2010	6	105	124	69	74	28	42	18	22	15	25	90	22	20	27
111242	T T	2010	6	119	136	78	82	31	49	24	25	16	25	95	26	22	30
